# Supplementary material for: Effects of Bacillus amyloliquefaciens XJ-BV2007 on Growth of Alternaria alternata and Production of Tenuazonic Acid
Source: Toxins (Basel). 2023 Jan 7;15(1):53. doi: 10.3390/toxins15010053 (PMC9867350; doi:10.3390/toxins15010053)
Supplement: Supplementary file 1 [file toxins-15-00053-s001.zip]

Archive with 1 entries (1 files):
- toxins-2130027-supplementary.pdf
